# Supplementary material for: Genome-wide association study using specific-locus amplified fragment sequencing identifies new genes influencing nitrogen use efficiency in rice landraces
Source: Front Plant Sci. 2023 Jul 14;14:1126254. doi: 10.3389/fpls.2023.1126254 (PMC10375723; doi:10.3389/fpls.2023.1126254)
Supplement: Supplementary file 2 [file Table_1.xlsx]

## Sheet: Sheet1
Primers for real-time quantitative PCR of candidate genes.
Gene name	Forward primer	Reverse peimer	Product size/bp
action	CCCCCATGCTATCCCTCGTCTC	CTCGGCCGTTGTGGTGAATGA	103
LOC_Os10g33210	CGGGATATCGTCGAACCTGG	TCATCCAGATGGTGCCAACC	104
LOC_Os05g51690	AAAGGCCGTGAGATTGTT	TTGAGCGTTTCCTGAGTT	138
LOC_Os05g51700	GATTTGATTAGGGAGGAGGG	AGGAGTAGGCGTAAGCTGTG	144
LOC_Os05g51710	AGTGAACCCTAAGACAAATAAC	AATGGGCTAAAGCAGGAAAC	109
LOC_Os05g51720	GCGTTGAAATAGAGGTAGTGG	GTGGCTTGGGTAGTAGCG	115
LOC_Os05g51740	GCGTCTCAGAAGAAAGCAAG	GAGCAAGACAAGCAGAGGTAT	120
LOC_Os05g51750	ACCTCCATAACCTACCTCGTGT	GCGAAGGTCCAGTTGTAGCAG	125
LOC_Os05g51754	GAGGGAAGACCGAGAAGAAG	AATGGCATCAGGCAACAACA	126
LOC_Os05g51780	CGGCGTAGGCATCAAGGTGT	GGGAGGATGGATGGCAGAAT	122
LOC_Os05g51790	CCCAGTTGTTTCTCATAGTGC	GTCTCCGTGTTTCTTCTTGC	105
LOC_Os05g51800	CACTGATGTTGTCGTCATTGGT	GCAGCCACATATTCATTCTCCA	159
LOC_Os05g51810	CGACAGAGGTAAATCAAGGAGG	GGTGTTCAAGCCGGAGTGGA	127
LOC_Os05g51820	TCGCTCACGCCCGCATTCTA	GATGATCGACGCCTGGTC	146
LOC_Os05g51830	GCTTGGTAGGCTGCTCTTG	AAACTGGATTTGAGGGAACT	126
LOC_Os05g51850	GATGGTGCTTCTTCAATGGG	TTGCTGCTGATGGTTTCTCC	139
LOC_Os05g51860	AGGTACATGAAGAAATGGGAGT	AGGGAGTAGAGGGTGGTGAG	125
LOC_Os05g51870	CGACGACGGTGATGCGACG	CCACGTGTTCGACCTGGTCCC	100
LOC_Os05g51900	AGATGCGGATGGCAATGGTG	ATGGGCGTTCTTGGCGTTAG	86
LOC_Os05g51960	ATTTATCAGGACGTGACAAAT	CGGAAGAAGTCAGACAAGAAG	114
LOC_Os05g51970	CTGAAGATGAGGGACAGAGG	CTCACCCTAGCCTAGTTTGC	81
LOC_Os05g52080	CGTGGCTTGGCCGGGGAA	CGTTGCCGCCACTGTTCC	116
LOC_Os05g52090	CTCTGCACCGATAGCCTCAG	AGATTGATTGCCCTTTGCTC	95
