# Supplementary material for: Genome-wide association study using specific-locus amplified fragment sequencing identifies new genes influencing nitrogen use efficiency in rice landraces
Source: Front Plant Sci. 2023 Jul 14;14:1126254. doi: 10.3389/fpls.2023.1126254 (PMC10375723; doi:10.3389/fpls.2023.1126254)
Supplement: Supplementary file 4 [file Table_3.xlsx]

## Sheet: Sheet1
Selecting candidate genes within the linkage interval of the gene locus.
Traits	Chr.	Position	P-value	Candidate genes	Functional annotation
RN	5	29956584	6.5181e-12	LOC_Os05g51930	retrotransposon protein, putative, Ty3-gypsy subclass, expressed
RL	5	29956584	8.62177e-11	LOC_Os05g51940	retrotransposon protein, putative, unclassified, expressed
RBN	5	29956584	8.05778e-11	LOC_Os05g51950	retrotransposon protein, putative, Ty3-gypsy subclass
				LOC_Os05g51960	expressed protein
				LOC_Os05g51970	expressed protein
				LOC_Os05g51990	retrotransposon protein, putative, unclassified
				LOC_Os05g52000	retrotransposon protein, putative, unclassified
				LOC_Os05g52010	retrotransposon protein, putative, Ty3-gypsy subclass, expressed
				LOC_Os05g52019	retrotransposon protein, putative, unclassified, expressed
				LOC_Os05g52060	retrotransposon protein, putative, unclassified
				LOC_Os05g52070	retrotransposon protein, putative, Ty3-gypsy subclass, expressed
				LOC_Os05g52080	expressed protein
				LOC_Os05g52090	hypothetical protein
				LOC_Os05g52120	transposon protein, putative, unclassified, expressed
RSA	5	29804690	2.18485e-16	LOC_Os05g51690	CCT motif family protein, expressed
RFDN	5	29804690	1.60495e-07	LOC_Os05g51700	nucleoside diphosphate kinase, putative, expressed
PDW	5	29804690	3.88988e-18	LOC_Os05g51710	pleckstrin homology domain-containing protein-related taxo, putative, expressed
PFW	5	29804690	6.4507e-17	LOC_Os05g51720	hypothetical protein
RV	5	29804690	2.50188e-23	LOC_Os05g51730	retrotransposon protein, putative, Ty1-copia subclass, expressed
				LOC_Os05g51740	receptor protein kinase CLAVATA1 precursor, putative, expressed
				LOC_Os05g51750	aspartyl protease family protein, putative, expressed
				LOC_Os05g51754	expressed protein
				LOC_Os05g51760	transposon protein, putative, CACTA, En/Spm sub-class, expressed
				LOC_Os05g51770	retrotransposon protein, putative, Ty3-gypsy subclass, expressed
				LOC_Os05g51780	zinc finger, C3HC4 type domain containing protein, expressed
				LOC_Os05g51790	RecF/RecN/SMC N terminal domain containing protein, expressed
				LOC_Os05g51800	peptidyl-tRNA hydrolase, mitochondrial precursor, putative, expressed
				LOC_Os05g51810	expressed protein
				LOC_Os05g51820	helix-loop-helix DNA-binding protein, putative, expressed
				LOC_Os05g51830	ZOS5-12 - C2H2 zinc finger protein, expressed
				LOC_Os05g51850	AT hook-containing DNA-binding protein, putative, expressed
				LOC_Os05g51860	expressed protein
				LOC_Os05g51870	ligA, putative, expressed
				LOC_Os05g51890	retrotransposon protein, putative, unclassified, expressed
				LOC_Os05g51900	expressed protein
				LOC_Os05g51910	retrotransposon protein, putative, unclassified, expressed
				LOC_Os05g51920	retrotransposon protein, putative, Ty3-gypsy subclass
				LOC_Os05g51930	retrotransposon protein, putative, Ty3-gypsy subclass, expressed
				LOC_Os05g51940	retrotransposon protein, putative, unclassified, expressed
				LOC_Os05g51950	retrotransposon protein, putative, Ty3-gypsy subclass
				LOC_Os05g51960	expressed protein
				LOC_Os05g51970	expressed protein
				LOC_Os05g51990	retrotransposon protein, putative, unclassified
				LOC_Os05g52000	retrotransposon protein, putative, unclassified
				LOC_Os05g52010	retrotransposon protein, putative, Ty3-gypsy subclass, expressed
				LOC_Os05g52019	retrotransposon protein, putative, unclassified, expressed
				LOC_Os05g52060	retrotransposon protein, putative, unclassified
				LOC_Os05g52070	retrotransposon protein, putative, Ty3-gypsy subclass, expressed
				LOC_Os05g52080	expressed protein
				LOC_Os05g52090	hypothetical protein
				LOC_Os05g52120	transposon protein, putative, unclassified, expressed
RN	10	17540654	7.39239e-10	LOC_Os10g33190	expressed protein
				LOC_Os10g33200	expressed protein
				LOC_Os10g33204	hypothetical protein
				LOC_Os10g33210	peptide transporter PTR3-A, putative, expressed
				LOC_Os10g33220	transposon protein, putative, unclassified, expressed
				LOC_Os10g33230	RNA recognition motif containing protein, putative, expressed
				LOC_Os10g33240	expressed protein
				LOC_Os10g33250	WAX2, putative, expressed
				LOC_Os10g33260	expressed protein
				LOC_Os10g33270	cyanate hydratase, putative, expressed
				LOC_Os10g33275	DEAD/DEAH box helicase domain containing protein, expressed
				LOC_Os10g33290	tetratricopeptide repeat domain containing protein, expressed
				LOC_Os10g33300	retrotransposon protein, putative, unclassified
				LOC_Os10g33304	hypothetical protein
				LOC_Os10g33310	cyclin-dependent kinase inhibitor, putative, expressed
				LOC_Os10g33330	expressed protein
				LOC_Os10g33350	endo-beta-N-acetylglucosaminidase, putative, expressed
				LOC_Os10g33360	expressed protein
				LOC_Os10g33370	3-ketoacyl-CoA synthase precursor, putative, expressed
				LOC_Os10g33380	transposon protein, putative, unclassified
				LOC_Os10g33390	hypothetical protein
				LOC_Os10g33400	transposon protein, putative, unclassified
				LOC_Os10g33410	expressed protein
				LOC_Os10g33420	non-lysosomal glucosylceramidase, putative, expressed
				LOC_Os10g33430	expressed protein
				LOC_Os10g33440	NB-ARC domain containing protein, expressed
				LOC_Os10g33450	expressed protein
				LOC_Os10g33460	alcohol oxidase, putative, expressed
				LOC_Os10g33470	transposon protein, putative, CACTA, En/Spm sub-class, expressed
				LOC_Os10g33480	transposon protein, putative, CACTA, En/Spm sub-class, expressed
				LOC_Os10g33484	hypothetical protein
				LOC_Os10g33490	expressed protein
				LOC_Os10g33500	expressed protein
				LOC_Os10g33510	hypothetical protein
				LOC_Os10g33520	alcohol oxidase, putative, expressed
				LOC_Os10g33530	alcohol oxidase-related, putative, expressed
				LOC_Os10g33540	alcohol oxidase, putative, expressed
				LOC_Os10g33550	alcohol oxidase-related, putative, expressed
